# Supplementary material for: A Short ERAP2 That Binds IRAP Is Expressed in Macrophages Independently of Gene Variation
Source: Int J Mol Sci. 2022 Apr 29;23(9):4961. doi: 10.3390/ijms23094961 (PMC9101739; doi:10.3390/ijms23094961)
Supplement: Supplementary file 1 [file ijms-23-04961-s001.zip]

Archive with 1 entries (1 files):
- ijms-1666647-supplementary.pdf
